# Supplementary material for: Aberrant Upregulation of RUNX3 Activates Developmental Genes to Drive Metastasis in Gastric Cancer
Source: Cancer Res Commun. 2024 Feb 2;4(2):279–92. doi: 10.1158/2767-9764.CRC-22-0165 (PMC10836196; doi:10.1158/2767-9764.CRC-22-0165)
Supplement: Supplementary Data S1 — The excel file shows active RUNX3 binding sites enriched with CDX2, LHX2 and TCF3 motifs and their corresponding GO biological processes at the Pages 1, 2 and 3, respectively. [file crc-22-0165-s01.xlsx]

## Sheet: Page 1 ActiveRUNX3wCDX
Supplementary Data S1, Page 1
Target genes of active RUNX3 binding sites with CDX2 motif.
Column1	logFC	logCPM	PValue	FDR			GO Biological Process
CD44	3.30305	5.40254	0	0			Index	Name	P-value	Adjusted p-value	Odds Ratio	Combined score
SNTB1	3.07946	5.58245	0	0			1	regulation of cardioblast differentiation (GO:0051890)	0.0002306	0.008186	139.65	1169.54
VIM	0.751125	11.4716	0	0			2	positive regulation of cardioblast differentiation (GO:0051891)	0.0002306	0.008186	139.65	1169.54
HAPLN1	2.20437	5.97191	0	1.41875e-307			3	heparin metabolic process (GO:0030202)	0.0002306	0.008186	139.65	1169.54
CYP1B1	0.963611	7.58154	3.90531e-220	4.99177e-217			4	His-Purkinje system development (GO:0003164)	0.0002306	0.008186	139.65	1169.54
SQLE	0.624395	9.42768	2.98548e-182	2.63175e-179			5	negative regulation of morphogenesis of an epithelium (GO:1905331)	0.0003448	0.009593	104.73	834.98
NKD1	1.09734	7.28024	2.88181e-161	2.16678e-158			6	positive regulation of gap junction assembly (GO:1903598)	0.0003448	0.009593	104.73	834.98
SLIT3	2.32509	4.62856	9.19324e-125	3.61563e-122			7	maintenance of DNA repeat elements (GO:0043570)	0.0003448	0.009593	104.73	834.98
THBS1	1.40101	5.41997	9.33517e-121	3.50948e-118			8	positive regulation of cardiocyte differentiation (GO:1905209)	2.357e-05	0.002131	70.55	751.71
PRRX1	0.945647	7.02252	9.6315e-121	3.5684e-118			9	embryonic appendage morphogenesis (GO:0035113)	3.053e-05	0.002366	63.49	660.07
PDGFD	6.31457	2.71541	8.51741e-116	2.90319e-113			10	limb morphogenesis (GO:0035108)	3.556e-06	0.0006431	47.51	596.16
FRMD6	1.13328	5.96095	4.22668e-113	1.35064e-110
IDI1	0.810035	6.59737	2.95348e-92	6.68166e-90
AXIN2	0.869359	6.29894	1.64267e-88	3.58917e-86			MsigDB Hallmark2020
MAP1B	0.726545	7.00628	8.46797e-86	1.77439e-83			Index	Name	P-value	Adjusted p-value	Odds Ratio	Combined score
LHX9	0.982907	6.57035	4.42423e-80	8.63366e-78			2	TNF-alpha Signaling via NF-kB	0.0004308	0.003662	6.7	51.91
SCARF2	0.933794	5.88518	3.31484e-77	6.32392e-75			3	Estrogen Response Early	0.0004308	0.003662	6.7	51.91
CPE	0.766727	6.55356	5.61254e-77	1.06281e-74			4	mTORC1 Signaling	0.0004308	0.003662	6.7	51.91
RYR2	2.06934	3.71713	2.52294e-74	4.54199e-72			5	Epithelial Mesenchymal Transition	0.0004308	0.003662	6.7	51.91
RSU1	0.789295	6.75866	2.88817e-73	5.12731e-71			7	Glycolysis	0.002914	0.01982	5.49	32.07
RUNX2	1.90527	3.47915	1.90015e-57	2.41669e-55			8	UV Response Dn	0.005323	0.03016	6.07	31.79
HAS2	7.30617	1.65672	7.06375e-57	8.85185e-55			1	Notch Signaling	0.0105	0.05102	13.95	63.54
LIX1	0.674143	6.35631	3.7046e-55	4.46719e-53			9	Hypoxia	0.01634	0.05462	4.32	17.79
UNC5B	0.605063	6.8495	4.38928e-55	5.26796e-53			10	Estrogen Response Late	0.01634	0.05462	4.32	17.79
KIF26A	0.75654	6.01055	3.80107e-48	3.7088e-46			6	Wnt-beta Catenin Signaling	0.01767	0.05462	10.45	42.19
LRRC3B	2.07305	3.02983	1.62356e-46	1.49297e-44
DSC2	1.18548	4.31829	3.58475e-45	3.17095e-43
SULF1	0.717658	5.88737	1.12585e-43	9.46748e-42
IGFBP5	1.10334	4.80234	1.62956e-42	1.33093e-40
TRIB2	1.20909	4.12453	2.60898e-41	2.05218e-39
THRB	2.57691	2.42019	1.07586e-40	8.18554e-39
TFAP2A	1.10963	4.33706	2.78824e-38	1.9422e-36
MAST4	3.53146	1.69148	3.72661e-38	2.56095e-36
GLI3	0.770215	6.11137	4.90936e-38	3.34675e-36
RNF144B	1.30253	3.74714	2.27519e-36	1.42906e-34
STC1	3.527	1.59929	9.76544e-36	5.91573e-34
MT2A	1.09914	4.39415	2.2173e-35	1.32128e-33
CBFA2T2	0.873373	4.79031	2.84634e-35	1.69218e-33
GLCE	0.978583	4.43676	6.12127e-35	3.58087e-33
CYP26B1	2.03647	2.35662	6.73161e-29	3.09509e-27
IRX6	4.69647	0.896072	1.29218e-27	5.64674e-26
ZNF503	0.782699	4.63461	3.47522e-25	1.33194e-23
KIAA1217	1.30471	3.61751	3.70986e-25	1.41762e-23
TCP11L1	0.845387	4.36855	4.15051e-25	1.57892e-23
FOXN3	0.627382	5.20614	6.40089e-25	2.40636e-23
SKAP2	0.734855	4.69156	6.73082e-24	2.44761e-22
BHLHE40	1.06222	3.68117	1.27675e-23	4.59701e-22
KREMEN1	0.817627	4.28674	4.8258e-22	1.64051e-20
FOSL2	0.898431	3.94594	3.2589e-21	1.06672e-19
RTN4R	1.18071	3.16461	6.66336e-21	2.12132e-19
BCL11B	0.871925	3.91244	4.44762e-20	1.35034e-18
IRX3	0.909012	3.75533	1.85169e-19	5.39141e-18
EBF1	1.46292	2.48105	3.27962e-19	9.39911e-18
ARSJ	4.95592	0.280979	2.18036e-18	5.86105e-17
SLC39A8	0.675312	4.49886	4.69047e-18	1.23361e-16
FZD7	0.57444	5.02712	2.35987e-17	5.93192e-16
MN1	3.15096	0.732093	3.07129e-17	7.64502e-16
BAHCC1	0.622541	4.74713	6.97734e-17	1.70037e-15
KLF4	1.75871	1.85373	7.8222e-17	1.90444e-15
PTPRG	0.59384	4.90288	1.69606e-16	4.02582e-15
DAAM1	1.06437	3.06999	1.82519e-16	4.32431e-15
EYA1	1.12933	3.08051	2.69074e-16	6.31066e-15
EFNB2	1.36546	2.41185	2.93579e-16	6.84769e-15
BCL6	1.04261	3.14213	1.02137e-15	2.29441e-14
LNPEP	0.637562	4.64798	1.67415e-15	3.65794e-14
ROBO2	0.633774	4.4711	3.85778e-15	8.24585e-14
ETS2	0.641071	4.39196	4.62227e-14	9.04083e-13
CSMD3	0.595001	5.02789	1.58604e-13	3.00783e-12
SPEF2	2.59344	0.718667	1.67742e-13	3.17641e-12
HCN1	3.11461	0.243979	4.17458e-12	6.95691e-11
TMEM9B	0.57874	4.23111	1.06165e-11	1.70263e-10
DNM3OS	0.976604	2.75531	1.13875e-11	1.8199e-10
RNF175	3.87411	-0.164831	3.71122e-11	5.64388e-10
HAS2-AS1	7.14593	-0.59655	7.92795e-11	1.17083e-09
EMX2OS	2.27672	0.562157	2.96501e-10	4.16928e-09
GORAB	0.621685	3.94016	7.1321e-10	9.67241e-09
ENPP2	2.29039	0.386583	3.02684e-09	3.81737e-08
TGFB2	0.773105	2.99959	3.43149e-09	4.30435e-08
PRKD1	0.928918	2.41183	1.04815e-08	1.23422e-07
SDK1	0.567596	4.4108	1.25088e-08	1.46082e-07
COL14A1	2.90004	-0.11592	1.32941e-08	1.54829e-07
DLX2	0.560685	3.92563	1.34606e-08	1.56554e-07
EMX2	2.16283	0.386575	1.68148e-08	1.93715e-07
TOX	0.680634	3.06467	9.57806e-08	1.01473e-06
FAM13C	2.83934	-0.378959	4.58073e-07	4.48494e-06
HOXC11	0.628661	3.16457	5.78392e-07	5.57752e-06
IRX5	1.15405	1.42841	1.24044e-06	1.14355e-05
ADAMTSL1	0.592466	3.03251	1.45247e-05	0.000113934
TCF7L2	0.576998	2.89608	1.91301e-05	0.000146771
ANGPT1	1.29957	0.822686	2.36147e-05	0.000178447
EVX1	2.06056	-0.241459	2.5281e-05	0.00018986
TBX5	0.615627	2.33474	0.000183133	0.00118732
STAMBPL1	0.681138	1.85984	0.000561198	0.00333484
SNORD93	1.32273	0.126929	0.000907489	0.00518994
PAQR5	1.66634	-0.378967	0.000983793	0.00557519
LPCAT2	0.615648	1.99957	0.00104004	0.00586792
HOXA3	0.666245	1.83518	0.0012549	0.0069543

## Sheet: Page 2 ActiveRUNX3wLHX
Supplementary Data S1, Page 2
Target genes of active RUNX3 binding sites with LHX2 motif.
Column1	logFC	logCPM	PValue	FDR			GO Biological Process
DPYSL3	4.57447	5.29359	0	0			Index	Name	P-value	Adjusted p-value	Odds Ratio	Combined score
CD44	3.30305	5.40254	0	0			1	regulation of epithelial to mesenchymal transition involved in endocardial cushion formation (GO:1905005)	1.016e-05	0.0006483	106.5	1224.49
SNTB1	3.07946	5.58245	0	0			2	regulation of cardioblast differentiation (GO:0051890)	0.0003241	0.00546	117.3	942.44
VIM	0.751125	11.4716	0	0			3	negative regulation of macrophage cytokine production (GO:0010936)	0.0003241	0.00546	117.3	942.44
HAPLN1	2.20437	5.97191	0	1.41875e-307			4	positive regulation of cardioblast differentiation (GO:0051891)	0.0003241	0.00546	117.3	942.44
APCDD1	2.05299	5.84126	1.34276e-259	2.14539e-256			5	positive regulation of epithelial to mesenchymal transition involved in endocardial cushion formation (GO:1905007)	0.0003241	0.00546	117.3	942.44
CYP1B1	0.963611	7.58154	3.90531e-220	4.99177e-217			6	heparin metabolic process (GO:0030202)	0.0003241	0.00546	117.3	942.44
SQLE	0.624395	9.42768	2.98548e-182	2.63175e-179			7	His-Purkinje system development (GO:0003164)	0.0003241	0.00546	117.3	942.44
NKD1	1.09734	7.28024	2.88181e-161	2.16678e-158			8	salivary gland development (GO:0007431)	0.0003241	0.00546	117.3	942.44
IGFBP3	1.66652	5.30569	1.84319e-153	1.23998e-150			9	salivary gland morphogenesis (GO:0007435)	0.0003241	0.00546	117.3	942.44
VSNL1	7.19836	2.89619	5.11135e-137	2.51282e-134			10	atrial septum morphogenesis (GO:0060413)	2.955e-05	0.001378	66.55	694.11
SLIT3	2.32509	4.62856	9.19324e-125	3.61563e-122
GJA1	1.00149	6.67834	1.5496e-124	6.0021e-122			MsigDB Hallmark2020
THBS1	1.40101	5.41997	9.33517e-121	3.50948e-118			Index	Name	P-value	Adjusted p-value	Odds Ratio	Combined score
PRRX1	0.945647	7.02252	9.6315e-121	3.5684e-118			1	Epithelial Mesenchymal Transition	2.393e-07	8.375e-06	9.87	150.51
PDGFD	6.31457	2.71541	8.51741e-116	2.90319e-113			2	Notch Signaling	0.0008134	0.006171	18.34	130.48
FRMD6	1.13328	5.96095	4.22668e-113	1.35064e-110			4	TNF-alpha Signaling via NF-kB	0.001058	0.006171	5.59	38.28
MARCKS	1.08816	6.13472	9.70618e-99	2.48129e-96			5	Hypoxia	0.001058	0.006171	5.59	38.28
IDI1	0.810035	6.59737	2.95348e-92	6.68166e-90			6	Estrogen Response Early	0.001058	0.006171	5.59	38.28
AXIN2	0.869359	6.29894	1.64267e-88	3.58917e-86			7	Glycolysis	0.001058	0.006171	5.59	38.28
LHX9	0.982907	6.57035	4.42423e-80	8.63366e-78			3	Wnt-beta Catenin Signaling	0.001806	0.009028	13.63	86.1
SCARF2	0.933794	5.88518	3.31484e-77	6.32392e-75			9	mTORC1 Signaling	0.006011	0.0263	4.59	23.47
CPE	0.766727	6.55356	5.61254e-77	1.06281e-74			8	UV Response Dn	0.00962	0.03741	5.08	23.6
RYR2	2.06934	3.71713	2.52294e-74	4.54199e-72			10	TGF-beta Signaling	0.03863	0.1127	6.75	21.96
RSU1	0.789295	6.75866	2.88817e-73	5.12731e-71
CSRP2	1.27516	4.66565	1.1624e-61	1.62381e-59
RUNX2	1.90527	3.47915	1.90015e-57	2.41669e-55
HAS2	7.30617	1.65672	7.06375e-57	8.85185e-55
LIX1	0.674143	6.35631	3.7046e-55	4.46719e-53
UNC5B	0.605063	6.8495	4.38928e-55	5.26796e-53
XYLT1	1.20159	4.57822	6.52771e-55	7.79786e-53
LOXL1	1.31229	4.86232	3.91133e-52	4.30988e-50
KIF26A	0.75654	6.01055	3.80107e-48	3.7088e-46
SOX4	0.978703	4.97599	2.63289e-47	2.46547e-45
LRRC3B	2.07305	3.02983	1.62356e-46	1.49297e-44
DSC2	1.18548	4.31829	3.58475e-45	3.17095e-43
SULF1	0.717658	5.88737	1.12585e-43	9.46748e-42
IGFBP5	1.10334	4.80234	1.62956e-42	1.33093e-40
KIF26B	1.70494	3.45102	1.67459e-41	1.32536e-39
THRB	2.57691	2.42019	1.07586e-40	8.18554e-39
ENC1	0.807635	5.17027	9.8089e-39	7.00432e-37
TFAP2A	1.10963	4.33706	2.78824e-38	1.9422e-36
MAST4	3.53146	1.69148	3.72661e-38	2.56095e-36
GLI3	0.770215	6.11137	4.90936e-38	3.34675e-36
LRP4	0.685509	5.65422	1.48982e-37	9.9182e-36
RNF144B	1.30253	3.74714	2.27519e-36	1.42906e-34
TGFB3	0.820799	5.00319	5.6369e-36	3.44741e-34
STC1	3.527	1.59929	9.76544e-36	5.91573e-34
MT2A	1.09914	4.39415	2.2173e-35	1.32128e-33
CBFA2T2	0.873373	4.79031	2.84634e-35	1.69218e-33
GLCE	0.978583	4.43676	6.12127e-35	3.58087e-33
FZD1	0.704795	5.67175	3.25873e-30	1.61134e-28
IRX6	4.69647	0.896072	1.29218e-27	5.64674e-26
ZNF503	0.782699	4.63461	3.47522e-25	1.33194e-23
KIAA1217	1.30471	3.61751	3.70986e-25	1.41762e-23
TCP11L1	0.845387	4.36855	4.15051e-25	1.57892e-23
MOB3B	2.36622	1.81643	4.68937e-25	1.77862e-23
FOXN3	0.627382	5.20614	6.40089e-25	2.40636e-23
BHLHE40	1.06222	3.68117	1.27675e-23	4.59701e-22
KREMEN1	0.817627	4.28674	4.8258e-22	1.64051e-20
RTN4R	1.18071	3.16461	6.66336e-21	2.12132e-19
BCL11B	0.871925	3.91244	4.44762e-20	1.35034e-18
IRX3	0.909012	3.75533	1.85169e-19	5.39141e-18
EBF1	1.46292	2.48105	3.27962e-19	9.39911e-18
ARSJ	4.95592	0.280979	2.18036e-18	5.86105e-17
SLC39A8	0.675312	4.49886	4.69047e-18	1.23361e-16
FZD7	0.57444	5.02712	2.35987e-17	5.93192e-16
MN1	3.15096	0.732093	3.07129e-17	7.64502e-16
BAHCC1	0.622541	4.74713	6.97734e-17	1.70037e-15
KLF4	1.75871	1.85373	7.8222e-17	1.90444e-15
PTPRG	0.59384	4.90288	1.69606e-16	4.02582e-15
DAAM1	1.06437	3.06999	1.82519e-16	4.32431e-15
EYA1	1.12933	3.08051	2.69074e-16	6.31066e-15
EFNB2	1.36546	2.41185	2.93579e-16	6.84769e-15
BCL6	1.04261	3.14213	1.02137e-15	2.29441e-14
LNPEP	0.637562	4.64798	1.67415e-15	3.65794e-14
ROBO2	0.633774	4.4711	3.85778e-15	8.24585e-14
ARHGEF3	1.43919	2.13203	6.02114e-15	1.26583e-13
PPP1R3B	2.00436	1.36952	8.45383e-15	1.75133e-13
KHDRBS2	2.01568	1.33475	1.99063e-14	3.99125e-13
GRIK2	3.16298	0.452929	3.70808e-14	7.33695e-13
ETS2	0.641071	4.39196	4.62227e-14	9.04083e-13
CSMD3	0.595001	5.02789	1.58604e-13	3.00783e-12
SPEF2	2.59344	0.718667	1.67742e-13	3.17641e-12
HCN1	3.11461	0.243979	4.17458e-12	6.95691e-11
TMEM9B	0.57874	4.23111	1.06165e-11	1.70263e-10
DNM3OS	0.976604	2.75531	1.13875e-11	1.8199e-10
RNF175	3.87411	-0.164831	3.71122e-11	5.64388e-10
HAS2-AS1	7.14593	-0.59655	7.92795e-11	1.17083e-09
EMX2OS	2.27672	0.562157	2.96501e-10	4.16928e-09
GORAB	0.621685	3.94016	7.1321e-10	9.67241e-09
ENPP2	2.29039	0.386583	3.02684e-09	3.81737e-08
TGFB2	0.773105	2.99959	3.43149e-09	4.30435e-08
PRKD1	0.928918	2.41183	1.04815e-08	1.23422e-07
COL14A1	2.90004	-0.11592	1.32941e-08	1.54829e-07
DLX2	0.560685	3.92563	1.34606e-08	1.56554e-07
EMX2	2.16283	0.386575	1.68148e-08	1.93715e-07
VASH1	0.766479	2.77812	5.69821e-08	6.18552e-07
TOX	0.680634	3.06467	9.57806e-08	1.01473e-06
FAM13C	2.83934	-0.378959	4.58073e-07	4.48494e-06
SAMD12	2.98023	-0.530965	1.11544e-06	1.03493e-05
IRX5	1.15405	1.42841	1.24044e-06	1.14355e-05
ACVR1	0.700421	2.68455	3.64751e-06	3.1385e-05
ADAMTSL1	0.592466	3.03251	1.45247e-05	0.000113934
LRFN5	0.608214	2.75856	1.74065e-05	0.000134435
TCF7L2	0.576998	2.89608	1.91301e-05	0.000146771
CDH10	3.38129	-0.978425	1.96714e-05	0.000150698
ANGPT1	1.29957	0.822686	2.36147e-05	0.000178447
EVX1	2.06056	-0.241459	2.5281e-05	0.00018986
MECOM	0.631784	2.44073	6.70872e-05	0.000470126
TBX5	0.615627	2.33474	0.000183133	0.00118732
SNORD93	1.32273	0.126929	0.000907489	0.00518994
PAQR5	1.66634	-0.378967	0.000983793	0.00557519
LPCAT2	0.615648	1.99957	0.00104004	0.00586792
HOXA3	0.666245	1.83518	0.0012549	0.0069543

## Sheet: Page 3 ActiveRUNX3wTCF
Supplementary Data S1, Page 3
Target genes of active RUNX3 binding sites with TCF3 motif.
Column1	logFC	logCPM	PValue	FDR			GO Biological Process
CD44	3.30305	5.40254	0	0			Index	Name	P-value	Adjusted p-value	Odds Ratio	Combined score
SNTB1	3.07946	5.58245	0	0			3	skeletal system development (GO:0001501)	3.137e-10	2.234e-07	27.18	594.73
VIM	0.751125	11.4716	0	0			2	embryonic skeletal system development (GO:0048706)	2.165e-06	0.0003853	52.45	684.05
HAPLN1	2.20437	5.97191	0	1.41875e-307			1	negative regulation of morphogenesis of an epithelium (GO:1905331)	0.0001027	0.008046	195.52	1795.69
APCDD1	2.05299	5.84126	1.34276e-259	2.14539e-256			4	embryonic cranial skeleton morphogenesis (GO:0048701)	0.0007077	0.02519	60.13	436.18
CYP1B1	0.963611	7.58154	3.90531e-220	4.99177e-217			5	positive regulation of blood-brain barrier permeability (GO:1905605)	0.01318	0.09566	95.88	415.06
SQLE	0.624395	9.42768	2.98548e-182	2.63175e-179			6	gastro-intestinal system smooth muscle contraction (GO:0014831)	0.01318	0.09566	95.88	415.06
NKD1	1.09734	7.28024	2.88181e-161	2.16678e-158			7	glial cell-derived neurotrophic factor receptor signaling pathway (GO:0035860)	0.01318	0.09566	95.88	415.06
SLIT3	2.32509	4.62856	9.19324e-125	3.61563e-122			8	negative regulation of gonadotropin secretion (GO:0032277)	0.01318	0.09566	95.88	415.06
GJA1	1.00149	6.67834	1.5496e-124	6.0021e-122			9	positive regulation of gamma-delta T cell activation (GO:0046645)	0.01318	0.09566	95.88	415.06
PRRX1	0.945647	7.02252	9.6315e-121	3.5684e-118			10	negative regulation of leukocyte adhesion to vascular endothelial cell (GO:1904995)	0.01318	0.09566	95.88	415.06
FRMD6	1.13328	5.96095	4.22668e-113	1.35064e-110
AXIN2	0.869359	6.29894	1.64267e-88	3.58917e-86			MsigDB Hallmark2020
LHX9	0.982907	6.57035	4.42423e-80	8.63366e-78			Index	Name	P-value	Adjusted p-value	Odds Ratio	Combined score
RYR2	2.06934	3.71713	2.52294e-74	4.54199e-72			1	Epithelial Mesenchymal Transition	1.44e-05	0.0004032	13	144.91
RUNX2	1.90527	3.47915	1.90015e-57	2.41669e-55			3	Estrogen Response Early	0.0001849	0.002588	10.55	90.7
LIX1	0.674143	6.35631	3.7046e-55	4.46719e-53			4	TNF-alpha Signaling via NF-kB	0.001938	0.01809	8.23	51.38
XYLT1	1.20159	4.57822	6.52771e-55	7.79786e-53			2	Wnt-beta Catenin Signaling	0.005543	0.0388	19.52	101.39
SOX4	0.978703	4.97599	2.63289e-47	2.46547e-45			7	IL-2/STAT5 Signaling	0.01579	0.07465	6.05	25.08
LRRC3B	2.07305	3.02983	1.62356e-46	1.49297e-44			8	mTORC1 Signaling	0.016	0.07465	6.02	24.88
SULF1	0.717658	5.88737	1.12585e-43	9.46748e-42			9	UV Response Dn	0.05589	0.1724	5.47	15.78
THRB	2.57691	2.42019	1.07586e-40	8.18554e-39			5	Notch Signaling	0.08147	0.1724	12.35	30.98
TFAP2A	1.10963	4.33706	2.78824e-38	1.9422e-36			6	Hedgehog Signaling	0.09118	0.1724	10.94	26.2
GLI3	0.770215	6.11137	4.90936e-38	3.34675e-36			10	Hypoxia	0.09849	0.1724	3.91	9.07
RNF144B	1.30253	3.74714	2.27519e-36	1.42906e-34
MT2A	1.09914	4.39415	2.2173e-35	1.32128e-33
IRX6	4.69647	0.896072	1.29218e-27	5.64674e-26
KIAA1217	1.30471	3.61751	3.70986e-25	1.41762e-23
MOB3B	2.36622	1.81643	4.68937e-25	1.77862e-23
SKAP2	0.734855	4.69156	6.73082e-24	2.44761e-22
BHLHE40	1.06222	3.68117	1.27675e-23	4.59701e-22
BCL11B	0.871925	3.91244	4.44762e-20	1.35034e-18
IRX3	0.909012	3.75533	1.85169e-19	5.39141e-18
SLC39A8	0.675312	4.49886	4.69047e-18	1.23361e-16
FZD7	0.57444	5.02712	2.35987e-17	5.93192e-16
KLF4	1.75871	1.85373	7.8222e-17	1.90444e-15
PTPRG	0.59384	4.90288	1.69606e-16	4.02582e-15
LNPEP	0.637562	4.64798	1.67415e-15	3.65794e-14
ARHGEF3	1.43919	2.13203	6.02114e-15	1.26583e-13
PPP1R3B	2.00436	1.36952	8.45383e-15	1.75133e-13
GRIK2	3.16298	0.452929	3.70808e-14	7.33695e-13
ETS2	0.641071	4.39196	4.62227e-14	9.04083e-13
CSMD3	0.595001	5.02789	1.58604e-13	3.00783e-12
SPEF2	2.59344	0.718667	1.67742e-13	3.17641e-12
TMEM9B	0.57874	4.23111	1.06165e-11	1.70263e-10
GORAB	0.621685	3.94016	7.1321e-10	9.67241e-09
FAM13C	2.83934	-0.378959	4.58073e-07	4.48494e-06
HOXC11	0.628661	3.16457	5.78392e-07	5.57752e-06
IRX5	1.15405	1.42841	1.24044e-06	1.14355e-05
ADAMTSL1	0.592466	3.03251	1.45247e-05	0.000113934
ANGPT1	1.29957	0.822686	2.36147e-05	0.000178447
LPCAT2	0.615648	1.99957	0.00104004	0.00586792
HOXA3	0.666245	1.83518	0.0012549	0.0069543
